# Supplementary material for: Plant invasion: Another threat to the São Paulo Marsh Antwren (Formicivora paludicola), a species on the verge of extinction
Source: PLoS One. 2017 Dec 27;12(12):e0189465. doi: 10.1371/journal.pone.0189465 (PMC5744942; doi:10.1371/journal.pone.0189465)
Supplement: S2 Dataset — Data on vegetation height, coverage, density and water height. (CSV) [file pone.0189465.s002.csv]

long	lat	name	height_1	height_2	height_3	height_4	height_avg	water_height_1	water_height_2	water_avg	veg_coverage	veg_density
385586	7395709	364	3260	3256	2110	2420	2761.5	10	9.5	9.75	95	14
385608	7395703	365	2850	2540	2545	2966	2725.25	6	8.5	7.25	90	22
385637	7395703	366	3181	3450	3550	2961	3285.5	7	14.5	10.75	80	38
385663	7395712	367	2610	2306	2240	2790	2486.5	5.5	14	9.75	75	40
385684	7395711	368	2710	3080	2860	2350	2750	4.5	4.2	4.35	60	26
385705	7395705	369	2730	3200	2910	3210	3012.5	3	2	2.5	85	51
385743	7395684	370	2580	3220	2965	3380	3036.25	6	2.9	4.45	85	50
385785	7395696	371	2270	2510	1830	2880	2372.5	10	5	7.5	35	26
385830	7395710	372	2750	2990	2760	2730	2807.5	4	3	3.5	80	28
385870	7395688	373	2810	3140	2660	2730	2835	4	2.5	3.25	60	38
385918	7395695	374	2230	2795	2760	2735	2630	4	3.8	3.9	90	10
385582	7395675	375	2600	2706	2611	2830	2686.75	2.5	4	3.25	80	19
385629	7395674	376	2795	2930	2915	2670	2827.5	5.5	6	5.75	90	28
385674	7395667	377	2850	2725	3000	2650	2806.25	4.5	5	4.75	90	35
385716	7395659	378	2600	2974	2980	2747	2825.25	11	2.5	6.75	35	13
385760	7395652	379	2765	3085	3110	3330	3072.5	9	7	8	90	33
385803	7395652	380	2720	2600	2880	3040	2810	4.5	4	4.25	20	30
385850	7395642	381	2990	3130	2950	2980	3012.5	2.5	2	2.25	85	41
385892	7395649	382	2900	3060	2670	2925	2888.75	5	3	4	90	18
385935	7395645	383	1701	3040	2430	2670	2460.25	3.7	0.5	2.1	70	38
385958	7395706	384	2970	2790	2645	3000	2851.25	8.8	0.5	4.65	30	10
385991	7395738	385	3550	2882	2540	2970	2985.5	0.5	0	0.25	100	20
386025	7395761	386	2915	2590	2900	2100	2626.25	0	0	0	65	17
386060	7395787	387	2830	2930	3160	3150	3017.5	0.5	2.7	1.6	65	29
386029	7395823	388	1975	2570	2470	2370	2346.25	2.5	3.8	3.15	30	16
385992	7395810	389	2490	2910	2605	2710	2678.75	2.3	0.5	1.4	60	27
385955	7395798	390	2640	2930	3015	2720	2826.25	0.5	4	2.25	30	19
385577	7395639	391	2981	2990	2685	2886	2885.5	0.5	6	3.25	90	19
385625	7395629	392	2812	2040	2805	2440	2524.25	3.2	4	3.6	30	21
385669	7395619	393	2805	2750	2930	2910	2848.75	1	7.4	4.2	80	24
385711	7395615	394	2890	2490	3000	3160	2885	2.5	6	4.25	50	26
385754	7395612	395	2860	2820	2753	2640	2768.25	4	4.5	4.25	90	23
385798	7395612	396	2660	3105	3075	2690	2882.5	5	5	5	80	42
385842	7395605	397	2910	2810	3060	2350	2782.5	8.8	7	7.9	70	32
385886	7395599	398	2450	2670	3150	2895	2791.25	2	4.5	3.25	95	21
385930	7395578	399	3200	2530	2940	2630	2825	3.5	1	2.25	85	44
385969	7395568	400	2240	2620	2835	2775	2617.5	4	1.5	2.75	90	22
385993	7395599	401	2895	2935	3100	2980	2977.5	6.5	7.5	7	85	17
385880	7395550	402	1903	2730	1750	2575	2239.5	1.5	4	2.75	90	22
385921	7395539	403	2791	2920	2455	2260	2606.5	2.5	0	1.25	90	33
385954	7395533	404	2370	2470	2600	2450	2472.5	4	1	2.5	70	8
385881	7395518	405	2220	3040	2745	2680	2671.25	0	0	0	70	14
385834	7395553	406	2560	2795	2730	2400	2621.25	9	4	6.5	75	26
385787	7395556	407	3140	2845	2160	2600	2686.25	4.5	4.5	4.5	65	27
385749	7395521	408	2795	3160	3125	2700	2945	7	9.5	8.25	50	35
385742	7395561	409	1930	2855	2925	2410	2530	10	11	10.5	70	27
385692	7395568	410	2155	2900	3000	1970	2506.25	2	0	1	95	21
385647	7395574	411	3020	2820	2720	2755	2828.75	7.5	3.5	5.5	85	32
385603	7395579	412	2305	2315	2420	2615	2413.75	0	0	0	100	12
385568	7395587	413	1970	2795	2440	2730	2483.75	6	7	6.5	80	19
385559	7395547	414	2450	2795	2460	2720	2606.25	5	6	5.5	30	23
385878	7395726	415	2710	2760	2680	2400	2637.5	7.8	13	10.4	100	40
385911	7395739	416	2995	3100	2740	2880	2928.75	1.5	3.5	2.5	100	28
385936	7395769	417	2440	3130	2410	2770	2687.5	3	2.5	2.75	70	31
385566	7395690	418	2745	3040	2710	2890	2846.25	6	2	4	100	5
385564	7395652	419	2640	2130	2480	2570	2455	1.5	7.5	4.5	100	7
