# Supplementary material for: Plant invasion: Another threat to the São Paulo Marsh Antwren (Formicivora paludicola), a species on the verge of extinction
Source: PLoS One. 2017 Dec 27;12(12):e0189465. doi: 10.1371/journal.pone.0189465 (PMC5744942; doi:10.1371/journal.pone.0189465)
Supplement: S1 Appendix — (TXT) [file pone.0189465.s003.txt]

Appendix S1. R-code for tree/animal-habitat analysis: Adjusted-SD/Torus Shift test.

##########################################################
##   R-code for the habitat analysis (Itoh et al. 2010) ##
##                                                      ##
##       by Akira Itoh (Osaka City Univerisity)         ##
##adapted by Glaucia Del-Rio (Universidade de S�o Paulo)##
##                                                      ##
## Itoh A, Ohkubo T, Nanami S, Tan S & Yamakura T       ##
##   (2010) Forest Ecology and Management 259: 323-332  ##
##                                                      ##
##########################################################

###################################################################################################
## niche: a vector of a niche variable for each square.                                          ##
## tree: a vector (or a matrix in case of multiple species) of number of trees (*or animal       ##
## density estimates - use distribution in case of Kernel estimates*) in each square.            ##
##       (Data of each species must be in the same row of the matrix)                            ##
## plotdim: dimension of the plot.                                                               ##
## gridsize: lenght of each square.                                                              ##
##* niche and tree vector must be in the following order when the plot has 5 x 5 squares.        ##
##                                                                                               ##
##   5 10 15 20 25                                                                               ##
##   4  9 14 19 24                                                                               ##
##   3  8 13 18 23                                                                               ##
##   2  7 12 17 22                                                                               ##
##   1  6 11 16 21                                                                               ##
##                                                                                               ##
###################################################################################################

###########################################################################
## an example of usage                                                   ##
##                                                                       ##
## alt<-c(113,117,117,114,115,........)  #make a habiat vector           ##
##                                                                       ##
## sp1_3<-matrix(c(0,0,4,20,2,....,   #make a tree matrix (3 spp. here)  ##
##                 1,0,2,14,......,                                      ##
##                 0,0,10,0,32,....),                                    ##
##               nrow=3)                                                 ##
##                                                                       ##
## row.names(sp1_3)<-c("sp1","sp2","sp3")  #specify species names        ##
##                                                                       ##
## Run the function:                                                     ##
## rlt<-torus.dens(niche=alt,tree=sp1_3,plotdim=c(200,200),gridsize=20)  ##
##                                                                       ##
## This function returns an array with [n1,n2,n3]                        ##
##   where n1 includes species names,                                    ##
##   n2 includes mean(x.mean), SD(x.sd) and mode(x.mode),                ##
##   n3 includes # of torus shift (#1 is the original map; no shift)     ##
##                                                                       ##
## By the following command you can see if SD of each species            ##
## is significantly smaller than those by torus shifts (p < 0.05).       ##
##                                                                       ##
## apply(rlt[,2,],1,rank)[1,]<dim(rlt)[3]*0.05                           ##
##                                                                       ##
###########################################################################

###################################
## main function for torus shift ##
###################################
torus.dens<-function(niche,tree,plotdim=c(1040,500),gridsize=20){

plotdimqx<-plotdim[1]/gridsize  # Calculates no. of x-axis quadrats of plot.
plotdimqy<-plotdim[2]/gridsize  # Calculates no. of y-axis quadrats of plot.
habmat<-matrix(niche,plotdimqy,plotdimqx) # Make habitat matirix from habitat vector

rlt<-array(dim=c(dim(tree)[1],3,length(niche)*4))


## CALCULATIONS FOR MEANS AND SDs ON THE TORUS-BASED HABITAT MAPS
i<-0

for(k in 0:3) { # Opens "for loop" with 4 types of mirror iamges
  habmat<-mirror(niche,plotdim,gridsize,k)
  
for(x in 0:(plotdimqx-1))  # Opens "for loop" through all 20-m translations along x-axis.
{ 
    for(y in 0:(plotdimqy-1))  # Opens "for loop" through all 20-m translations along y-axis.
    { 
        i<-i+1
        cat("Currently on torus shift # ", i, "\n")  
        newhab<-matrix(0,plotdimqy,plotdimqx)  # Creates empty matrix of quadrats' habitat designations.
        
        # The following "if" statements create the x,y torus-translation of the habitat map.

        if(y==0 & x==0)          
           newhab<-habmat

        if(y==0 & x>0)
           newhab<-habmat[c(1:plotdimqy),c((plotdimqx-x+1):plotdimqx,1:(plotdimqx-x))] 
  
        if(x==0 & y>0)
           newhab<-habmat[c((plotdimqy-y+1):plotdimqy,1:(plotdimqy-y)),c(1:plotdimqx)]

        if(x>0 & y>0)
            newhab<-habmat[c((plotdimqy-y+1):plotdimqy,1:(plotdimqy-y)),c((plotdimqx-x+1):plotdimqx,1:(plotdimqx-x))] 

     rlt[,,i]<-as.matrix(dens.multi(as.vector(newhab),tree))
     gc()
   } #close y
} #close x
} #close k
 
dimnames(rlt)<-list(sp=rownames(tree),value=c("x.mean","x.sd","x.mode"),sim.t=1:i)

return(rlt)
 
} #close main function


##################################################
##sub function for multiple species calculation ##
##################################################
dens.multi<-function(niche,tree.abund){
  {
   if(min(dim(as.matrix(tree.abund)))==1) rlt.vec<-dens.curve(niche,tree.abund) #for single species data
   else rlt.vec<-unlist(apply(tree.abund,1,function(x) dens.curve(niche,x))) #for multi species data
  }
  rlt.mat<-matrix(rlt.vec,ncol=3,byrow=T)
  rlt.mat<-data.frame(rlt.mat)
  rownames(tree.abund)->rownames(rlt.mat)
  c("mean","sd","mode")->colnames(rlt.mat)
  return(rlt.mat)
} 


####################################################
##sub function for probability density estimation ##
####################################################
dens.curve<-function(niche,tree){

#remove NA data
tree<-tree[!is.na(niche)]
niche<-niche[!is.na(niche)]
tree<-rep(niche,tree)

niche.max<-max(niche)
niche.min<-min(niche)
niche.range<-niche.max-niche.min
niche.low<-min(niche)+niche.range*0.1
niche.high<-max(niche)-niche.range*0.1

## Add mirror data for niche & tree
niche<-c(niche,2*niche.min-niche[niche<niche.low],2*niche.max-niche[niche>niche.high])
tree<-c(tree,2*niche.min-tree[tree<niche.low],2*niche.max-tree[tree>niche.high])

## Estimation of probability density of niche & tree
niche.dens<-density(niche,from=niche.min,to=niche.max)
tree.dens<-density(tree,from=niche.min,to=niche.max)

n.niche<-length(tree.dens$x)
stand.n<-1/(niche.range/n.niche)

tree.dens$y<-tree.dens$y*stand.n/sum(tree.dens$y)
niche.dens$y<-niche.dens$y*stand.n/sum(niche.dens$y)
n.prob<-tree.dens$y/niche.dens$y
est.niche<-n.prob/sum(n.prob)*stand.n

x.mean<-sum(niche.dens$x*est.niche)/sum(est.niche)
x.var<-sum((x.mean-niche.dens$x)^2*est.niche)/sum(est.niche)
x.sd<-sqrt(x.var)
x.mode<-niche.dens$x[est.niche==max(est.niche)]

return(data.frame(x.mean,x.sd,x.mode))
}


##################################################################################
## sub-function to make four types of mirror images of the original habitat map ##
##################################################################################
mirror<-function(niche,plotdim,gridsize,type){
  plotdimqx<-plotdim[1]/gridsize  # Calculates no. of x-axis quadrats of plot.
  plotdimqy<-plotdim[2]/gridsize  # Calculates no. of y-axis quadrats of plot.
  habmat<-matrix(niche,plotdimqy,plotdimqx) # Make habitat matirix from habitat vector
  
  if (type==0) mir.mat<-habmat
  if (type==1) mir.mat<-habmat[dim(habmat)[1]:1,]
  if (type==2) mir.mat<-habmat[,dim(habmat)[2]:1]
  if (type==3) mir.mat<-habmat[dim(habmat)[1]:1,dim(habmat)[2]:1]
  
  return(mir.mat)
}

#########################################################
##sub function for plot habitat, tree and niche curves ##
#########################################################
plot.curve<-function(niche,tree){
    
    #remove NA data
    tree<-tree[!is.na(niche)]
    niche<-niche[!is.na(niche)]
    tree<-rep(niche,tree)
    
    niche.max<-max(niche)
    niche.min<-min(niche)
    niche.range<-niche.max-niche.min
    niche.low<-min(niche)+niche.range*0.1
    niche.high<-max(niche)-niche.range*0.1
    
    ## Add mirror data for niche & tree
    niche1<-c(niche,2*niche.min-niche[niche<niche.low],2*niche.max-niche[niche>niche.high])
    tree1<-c(tree,2*niche.min-tree[tree<niche.low],2*niche.max-tree[tree>niche.high])
    
    ## Estimation of probability density of niche & tree
    niche.dens<-density(niche1,from=niche.min,to=niche.max)
    tree.dens<-density(tree1,from=niche.min,to=niche.max)
    
    n.niche<-length(tree.dens$x)
    stand.n<-1/(niche.range/n.niche)
    
    tree.dens$y<-tree.dens$y*stand.n/sum(tree.dens$y)
    niche.dens$y<-niche.dens$y*stand.n/sum(niche.dens$y)
    n.prob<-tree.dens$y/niche.dens$y
    est.niche<-n.prob/sum(n.prob)*stand.n
    
    
    par(mfrow=c(1,3))
    hist(niche,freq=F,main="Habitat",xlab="Habitat",col=gray(0.8))
    lines(density(niche1,from=niche.min,to=niche.max),lwd=1.5)
    hist(tree,freq=F,main="Tree",xlab="Habitat",col=grey(0.8))
    lines(density(tree1,from=niche.min,to=niche.max),lwd=1.5)
    plot(niche.dens$x,est.niche,type="l",xlab="Habitat",ylab="Density",main="Niche",bty="L")
    par(mfrow=c(1,1))

}
